# Supplementary material for: Whole-Genome Profiles of Malay Colorectal Cancer Patients with Intact MMR Proteins
Source: Genes (Basel). 2021 Sep 20;12(9):1448. doi: 10.3390/genes12091448 (PMC8471947; doi:10.3390/genes12091448)
Supplement: Supplementary file 1 [file genes-12-01448-s001.zip]

Archive with 3 entries (3 files):
- Supp Table S1.pdf
- Supp Table S2.pdf
- Supp Table S3.pdf
